# Supplementary material for: The MCTOT app: A publicly available tool for statistical cycle-to-threshold analysis and inference of informative but uncertainly determined qPCR data
Source: PLoS One. 2025 Sep 2;20(9):e0330729. doi: 10.1371/journal.pone.0330729 (PMC12404495; doi:10.1371/journal.pone.0330729)
Supplement: S1 Text — (TXT) [file pone.0330729.s001.txt]

options(shiny.maxRequestSize = 10 * 1024^2)  # 10 MB

library(summarytools)
library(shiny)
library(coin)
library(dplyr)
library(broom)
library(shinyjs)
library(DT)
library(survival)
ui <- fluidPage(
  useShinyjs(),
  tags$head(
  tags$style(HTML("
  /* wrap and center headers and scale text with screen width */
  table.dataTable th,
  table.dataTable td  {white-space:normal;text-align:center;
                       font-size:clamp(1rem,1.3vw,1.4rem);}
  /* keep the table from pushing into the interpretation panel */
  .dataTables_wrapper .dataTables_scrollBody {overflow-x:auto;}
  
  /* bigger type for the CTOT-ratio table */
  .ctotTable th,
  .ctotTable td {font-size:14px !important;}
"))

  ),
  titlePanel(
    "MCTOT (Multi-Functional Cycle-To-Threshold Statistical Analysis Tool)"
  ),
  br(),
  sidebarLayout(
    sidebarPanel(
	radioButtons(
        "analysis",
        "Analysis:",
        c("Flexible Semiparametric Regression" = 0,
		"Robust Nonparametric Two-Group Comparison (Two-Sided Test)" = 1),
        inline = F
		),
	fileInput("file", "Upload a CSV (comma-separated values) file:", buttonLabel = "Upload", accept = ".csv"),
	selectInput("variable", "Select the Cq or Ct variable corresponding to the target of interest, such as a nucleic acid, from the dropdown menu that appears after file upload:", choices = ""),
	selectInput("normalizer", "Select a normalizer:", choices = ""),
	selectInput("group", "Select a group variable:", choices = ""),
	selectInput("explanatory", "Select an explanatory variable:", choices = ""),
	numericInput("Cq_cutoff", "Enter a Cq or Ct cutoff (to ensure data quality for analysis or apply biological/clinical relevance):", value = 40, min = 0, max = 100),
    actionButton("go" , "Calculate"),
	HTML('<br/><br/>'),
	h4("MCTOT 2025 Citation"),
	h5("Wei Zhuang and Jessica Liu (2025). MCTOT 2025 Multi-Functional Cycle-To-Threshold Statistical Analysis Tool. https://ctot.shinyapps.io/bioinformatics/"),
	h5("Author for correspondence: Wei.Zhuang@fda.hhs.gov")
    ),
    mainPanel(     
	  tabsetPanel(type = "tabs",
	    tabPanel("Brief Introduction", 
	      h4("The MCTOT application implements the Cycle-To-Threshold (CTOT) statistical methodology that is built around good quality qPCR data from all samples, certainly determined or not. Good quality qPCR data can be obtained with impeccable pre-PCR procedures and reliable real-time qPCR processes. "),
	      h4("The application is publicly available for researchers to interpret samples with inevitably incomplete/uncertain qPCR data due to intrinsically low amounts of targets, such as nucleic acids present in biofluids. "),
          h4("Specifically, it is designed for robust nonparametric comparisons between two separate groups or regression analysis that estimates an effect that needs to be precisely quantified, in the realm of studies that encompass both complete and incomplete qPCR observations."),		
	      h4("Input Information"),
	      tags$ul(
	      tags$li("Analysis: Select one from the two given choices, flexible semiparametric regression and robust nonparametric two-group two-sided comparison."), 
	      tags$li("Upload a CSV (comma-separated values) file: Click the “Upload” button and select a CSV file for file upload and data analysis. In a CSV file, commas serve as the separators between data fields. To ensure a successful import, any fields that contain a comma or a line break within its data must be enclosed in quotes. Using a ‘.csv’ extension is recommended for clarity, format identification, and ease of sharing."),
	      tags$li("Select the Cq or Ct variable corresponding to the target of interest, such as a nucleic acid, from the dropdown menu that appears after file upload: Choose a variable that contains Cq or Ct values obtained through impeccable pre-PCR procedures and reliable real-time qPCR processes, which ensure dependable quantification, particularly for nucleic acids."),
	      tags$li("Select a normalizer: Choose a variable to be used as a normalizer."), 
	      tags$li("Select an explanatory variable: For flexible semiparametric regression analysis, the user must pick an explanatory variable, whose effect on the selected Cq or Ct variable is of interest."),
		  tags$li("Select a group variable: For a two-group comparison, the user must pick a group variable."), 
	      tags$li("Enter a Cq or Ct cutoff: The user can enter a Cq or Ct cutoff with respect to controlling data quality or applying biological/clinical relevance in practice. By default, the cutoff is 40.")
	      ),
	      h4("Supplement Section with CSV Templates"),
	      tags$head(
		    tags$style(HTML("
		      td { border: 0px solid #000000; height: 10px; }
		      .table-spacing { margin-left: 100px;}
		      .table-container { display: inline-block; margin-right:20px;}
		    "))
	      ),
	      div(style = "display:flex;",
	        tags$div(class= "table-container",
		      tags$table(class="table-spacing", border = 1, 
                tags$thead(
                  tags$tr(
                    tags$th(colspan = 1, width = 310, 
                    align = "right", "MCTOT Application CSV Format: Template A")
                  )
                ), 
                tags$tbody(
                  tags$tr(
                    tags$td(align = "left", strong("SampleID,Ct,Normalizer,Group"))
                  ),
                  tags$tr(
                    tags$td(align = "left", "ID1,36,21,1")
                  ),
		          tags$tr(
			        tags$td(align = "left", "ID2,31,20,0")
		          ),
		          tags$tr(
                    tags$td(align = "left", "...")
                  )
                )  
	          )
		    ),
	      # Second table container
	        tags$div(class= "table-container",
	          tags$table(class="table-spacing",border = 1, 
                tags$thead(
                  tags$tr(
                    tags$th(colspan = 1, width = 310, 
                      align = "right", "MCTOT Application CSV Format: Template B")
                  )
                ), 
                tags$tbody(
                  tags$tr(
                  tags$td(align = "left", strong("Sample.ID,Cq,Normalizer,Explanatory.Variable"))
                  ),
                  tags$tr(
                    tags$td(align = "left", "ID1,31,26,0.33")
                  ),
			      tags$tr(
			        tags$td(align = "left", "ID2,30,25,1.45")
                  ),
			      tags$tr(
                    tags$td(align = "left", "...")
                  )
                )
	          )
		    )
	      ),
	      h5("Note: In the CSV templates, the first rows represent examples of column names in CSV files. Values within the cells serve as placeholders for actual data entries. The ellipsis at the end of each template signifies that additional rows can be appended."),
          h4("References"),  
	      tags$ul(
            tags$li("Zhuang W., Camacho L., Silva C.S., Thomson M., and Snyder K.A Robust Biostatistical Method Leverages Informative but Uncertainly Determined qPCR Data for Biomarker Detection, Early Diagnosis, and Treatment. PLoS One. 2022, 17(1): e0263070. doi: 10.1371/journal.pone.0263070."),
            tags$li("Zhuang W., Camacho L., Silva C.S., and Hong H. Reproducibility Challenges for Biomarker Detection with Uncertain but Informative Experimental Data. Biomark Med. 2020, 14(13): 1255-1263. doi: 10.2217/bmm-2019-0599.")
          )
	    ),
        tabPanel("MCTOT Numeric Results",
          fluidRow(
            column(8,
              htmlOutput("infoText"),
			   conditionalPanel(
    condition = "input.analysis=='1' && input.go>0",
    textOutput("result")
  ),

  uiOutput("result1_wrapper"),

              uiOutput("descriptionUI"),
              tableOutput("result2.cat"),
              uiOutput("catUI"),
              tableOutput("result2.con"),
              uiOutput("conUI"),
              #uiOutput("refUI")
            ),
           
		   uiOutput("interpretationUI")
		   

              )
            )
          )
	    )  
      )  
    )   
   

server <- function(input, output, session){
  observe({
    shinyjs::show("group")
    shinyjs::hide("explanatory")
  })
  
     # --- new: track last Calculate click and reset on any other input change ---
   last_click <- reactiveVal(0)
   
   observeEvent(input$go, {
     last_click(input$go)
     # 
   })
 
   # whenever any other input changes, clear all results and restore intro
   observeEvent(
     list(input$analysis, input$file, input$variable, input$normalizer,
          input$group, input$explanatory, input$Cq_cutoff),
     {
       last_click(0)
       infoText(initialMessage)
     },
     ignoreInit = TRUE
   )
   
  # Load the data
  values <- reactiveValues(df_data = NULL)
  
  data <- reactive({
    req(input$file)
    read.csv(input$file$datapath, header = TRUE)
    })
    
  # Update UI
  observeEvent(input$file, {
    values$df_data <- data()
    updateSelectInput(session, inputId = "variable", choices = colnames(values$df_data))
  })
  
  observeEvent(input$file, {
    values$df_data <- data()
    updateSelectInput(session, inputId = "normalizer", choices = colnames(values$df_data))
  })
  
  observeEvent(input$file, {
    updateSelectInput(session, inputId = "group", choices = colnames(values$df_data))
  })
  
  observeEvent(input$file, {
    updateSelectInput(session, inputId = "explanatory", choices = colnames(values$df_data))
  })
  
  observe({
    choices.value <- if (!is.null(values$df_data)) {
      colnames(values$df_data)
      } else {
      NULL
    }
    
    if (input$analysis == "1") {
      	shinyjs::show("group")
        shinyjs::hide("explanatory")

      isolate(
        updateSelectInput(
          session,
          "group",
          label = "Select a group variable:",
          choices = choices.value
        )
      )                 
    }
    else if (input$analysis == "0") {
      shinyjs::show("explanatory")
      shinyjs::hide("group")
   
      isolate(
        updateSelectInput(
          session,
          "explanatory",
          label = "Select an explanatory variable:",
          choices = choices.value
        )
      )
    }
  })
  
  # Create descriptive statistics of the input file
  re <- eventReactive(last_click() > 0, {
  # freeze analysis choice at click time
  analysis_sel <- isolate(input$analysis)

  req(values$df_data)  
  
  if (analysis_sel == "1"){
  req(input$variable, input$normalizer, input$group)}
  else if (analysis_sel  == "0") {
  req(input$variable, input$normalizer, input$explanatory)
  }
  
  temp <- values$df_data
  cctCol <- if_else(temp[[input$variable]] < input$Cq_cutoff, temp[[input$variable]], input$Cq_cutoff)
  observedCol <- if_else(temp[[input$variable]] < input$Cq_cutoff, 1, 0)
  expdcctCol <- if_else(temp[[input$variable]] < input$Cq_cutoff,
                        exp(temp[[input$variable]] - temp[[input$normalizer]]),
                        exp(input$Cq_cutoff - temp[[input$normalizer]]))
  dcctCol <- if_else(temp[[input$variable]] < input$Cq_cutoff,
                     temp[[input$variable]] - temp[[input$normalizer]],
                     input$Cq_cutoff - temp[[input$normalizer]])
  
  temp$cct <- cctCol
  temp$observed <- observedCol
  temp$expdcct <- expdcctCol
  temp$dcct <- dcctCol
  
  if (input$analysis == "1") {
    fit <- logrank_test(as.formula(paste("Surv(expdcct, observed) ~ as.factor(", input$group,")")), 
                        data = temp, distribution = "exact",type = c("Fleming-Harrington"))
    model1Results <- pvalue(fit)
    
    # Descriptive Statistics
    cat_variable <- input$group
    cat_table <- temp %>%
    count(!!sym(cat_variable)) %>%
    arrange(desc(n))
    
    all_selected_vars <- unique(c(input$variable, input$normalizer))
    if (length(all_selected_vars) == 0) return()
    sub_df <- temp[, all_selected_vars]
    con_table <- descr(sub_df)
    
    list(descriptive.cat = cat_table, descriptive.con = con_table, model1 = model1Results)
    }
    else if (input$analysis == "0") {
    fit <- coxph(as.formula(paste("Surv(dcct, observed) ~ ", input$explanatory)), data = temp)
    model2Results <- as.data.frame(summary(fit)$coefficients)
	model2Results2<-model2Results[,c(1:3,5)]
    colnames(model2Results2) <- c("Coefficient", "CTOT Ratio<br>(Exponentiated Coefficient)", 
                                 "Standard Error of the<br>Estimated Coefficient", "p&#8209;value")
    
    all_selected_vars2 <- unique(c(input$variable, input$normalizer, input$explanatory))
    if (length(all_selected_vars2) == 0) return()
    sub_df <- temp[, all_selected_vars2]
    con_table <- descr(sub_df)
    
    list(descriptive.con = con_table, model2 = model2Results2)
    }
  })
  
  initialMessage <- paste("<h4>Please follow these steps to view the MCTOT numeric results:",
                          "<ol>",
                          "<li>Upload a CSV file as the input file for your MCTOT analysis.</li>",
                          "<li>Choose the relevant variables from the dropdown menu that appears after file upload.</li>",
                          "<li>Enter any additional information required for the statistical analysis in the provided fields.</li>",
                          "<li>Click on the “Calculate” button to process your data and obtain the statistical results.</li>",
						  "</ol>")

  infoText <- reactiveVal(initialMessage)
  
  observeEvent(input$go, {
  newMessage <- "<h4>The input file is used to obtain the MCTOT results:</h4>"
  infoText(newMessage)
  },
  ignoreInit = TRUE
  )
  
  output$infoText <- renderUI({
    HTML(infoText())
  })
  
 output$result <- renderText({
  #req(re())
  req(last_click() > 0, isolate(input$analysis) == "1", re()$model1)
  results<-re()
  paste("CTOT Nonparametric Two-Sided Test p-value: ", 
                   formatC(results$model1,format = "e", digits = 3), ".", sep="")
 })
 
  output$result1 <- renderDT({
  req(last_click() > 0, isolate(input$analysis) == "0", re()$model2)
  datatable(re()$model2,
  rownames = FALSE,
  escape = FALSE, # keep the <br> line breaks
  class     = 'ctotTable',   # << new: add custom class
  options = list(
              dom         = 't',          # show only the table
              paging      = FALSE,
              searching   = FALSE,
              info        = FALSE,
              autoWidth   = TRUE,
              ordering     = FALSE,
              columnDefs  = list(list(className = 'dt-center',
                                      targets = "_all"))
            )) %>%
  formatRound(columns = "Coefficient", digits = 4) %>%
  formatRound(columns = "Standard Error of the<br>Estimated Coefficient", digits = 2) %>%
  formatRound(columns = "CTOT Ratio<br>(Exponentiated Coefficient)", digits = 2) %>%
  formatRound(columns = "p&#8209;value", digits = 2)
})

  output$result1_wrapper <- renderUI({
    req(last_click() > 0, input$analysis == "0")
    div(style = "overflow-x:auto;", DTOutput("result1"))
  })
  
    output$descriptionUI <- renderUI({
	  req(last_click() > 0, re()$descriptive.con)
      tags$h4("Descriptive Statistics:", style = "padding-top: 10px;")
    })

  
  output$result2.cat <- renderTable({
    req(last_click() > 0, isolate(input$analysis) == "1", re()$descriptive.cat)
    results <- re()
    if (input$analysis == "1") {
      results$descriptive.cat
    }
  }, rownames = TRUE)
  
  output$catUI <- renderUI({
      if (input$analysis == "1") {
	    req(last_click() > 0, re()$descriptive.con)
        tags$h5("Note: n represents the number of observations of each unique level of the group variable.")
      }
    })

  output$result2.con <- renderTable({
    #req(re())
	req(last_click() > 0, re()$descriptive.con)
    results <- re()
    results$descriptive.con
  }, rownames = TRUE)
  
  output$conUI <- renderUI({
        req(last_click() > 0, re()$descriptive.con)
        tags$h5('Note: "Std.Dev" stands for Standard Deviation. Min stands for the minimum number. Q1 stands for the first quartile. Q3 stands for the third quartile. MAD stands for Median Absolute Deviation, a robust measure of statistical dispersion. IQR stands for Inter-Quartile Range. CV stands for Coefficient of Variation. "SE.skewness" stands for Standard Error for Skewness. "N.Valid" represents the count of non-missing values. "Pct.Valid" represents the percentage of non-missing values.')
    })
  
#  observeEvent(last_click() > 0, {
#    output$refUI <- renderUI({
#	req(isolate(input$analysis))
#      if (input$analysis == "0") {
#        tags$h5("Reference: Zhuang W., Camacho L., Silva C.S., Thomson M., and Snyder K.A Robust Biostatistical Method Leverages Informative but Uncertainly Determined qPCR Data for Biomarker Detection, Early Diagnosis, and Treatment. PLoS One. 2022, 17(1): e0263070. doi: 10.1371/journal.pone.0263070.")
#      }
#    })
#  },
#  ignoreInit = TRUE)
  
    output$interpretationUI <- renderUI({
    req(last_click() > 0)
    if (isolate(input$analysis) == "0") {
      column(4,
        h4("Interpretation of the numeric results"),
        div(class="interpretation-panel",
            tags$ol(
            tags$li(strong("CTOT Ratio"),
            "(Exponentiated Coefficient) – quantifies the effect size of the selected explanatory variable. Analogous to an odds ratio in logistic models or a hazard ratio in time-to-event models, a CTOT ratio reflects the exponential of the regression coefficient. A CTOT ratio of 1 indicates no association; values greater than 1 suggest a positive relationship, and values less than 1 indicate a negative one. For example, a CTOT ratio of 5 implies a one-unit increase in the explanatory variable raises the conditional rate of reaching the qPCR fluorescence threshold by a factor of 5; a ratio of 0.5 means the conditional rate decreases by half. We use the conditional rate instead of a simple rate due to a type of censoring in qPCR data, commonly caused by low concentrations of target nucleic acids (see Zhuang et al., 2022 for details)."
			),
              tags$li(strong("CTOT p-value"), "– assesses statistical significance of the explanatory variable's effect."),
              tags$li(strong("Descriptive Statistics"), "– support users in detecting potential patterns, outliers, or anomalies, allowing for a better understanding of data quality and distribution, which in turn facilitates informed interpretation and decision-making. For example, mean, median, standard deviation, d rang offer essential insights into the central tendency and variability of the dataset.")
                   ),
				  p(strong("Note:"), 
                    "Exploratory descriptive statistics usually come first in an “explore-then-model” workflow, but here we place them last so the headline results (CTOT ratio and p-value) appear first for rapid insight."
				 ),
				 p(strong("Reference:"), 
                    "Zhuang W., Camacho L., Silva C.S., Thomson M., and Snyder K.A Robust Biostatistical Method Leverages Informative but Uncertainly Determined qPCR Data for Biomarker Detection, Early Diagnosis, and Treatment. PLoS One. 2022, 17(1): e0263070. doi: 10.1371/journal.pone.0263070."
		         )
        ),
      )
    } else {
      column(4,
        h4("Interpretation of the numeric results"),
        div(class="interpretation-panel",
                  tags$ol(
                    tags$li(strong("CTOT p-value"), "– highlights statistical significance for the nonparametric two-group comparison."),
                    tags$li(strong("Descriptive Statistics"), "– support users in detecting potential patterns, outliers, or anomalies, allowing for a better understanding of data quality and distribution, which in turn facilitates informed interpretation and decision-making. For example, mean, median, standard deviation, and rang offer essential insights into the central tendency and variability of the dataset.")
                  ),
                  p(strong("Note:"), 
                    "Exploratory descriptive statistics usually come first in an “explore-then-test” workflow, but here we place them last, so the headline result—the p-value—appears first for rapid insight."
                  )
        )
      )
    }
  })

}


shinyApp(ui, server)
