# Supplementary material for: The MCTOT app: A publicly available tool for statistical cycle-to-threshold analysis and inference of informative but uncertainly determined qPCR data
Source: PLoS One. 2025 Sep 2;20(9):e0330729. doi: 10.1371/journal.pone.0330729 (PMC12404495; doi:10.1371/journal.pone.0330729)
Supplement: S3 Text — (TXT) [file pone.0330729.s003.txt]

#Supporting information

#S3 Text. R Implementation of MCTOT Core Functions and Testing with Three Illustrative Examples

# R scripts enabling users to incorporate MCTOT’s core functions into other qRT-PCR analysis workflows, supporting the CTOT methodology as implemented in the MCTOT Shiny app described in “The MCTOT App: A Publicly Available Tool for Statistical Cycle-to-Threshold Analysis and Inference of Informative but Uncertainly Determined qPCR Data” (2025).

#R version 4.2.2 (2022-10-31 ucrt) -- "Innocent and Trusting"
#Copyright (C) 2022 The R Foundation for Statistical Computing
#Platform: x86_64-w64-mingw32/x64 (64-bit)

#R Implementation of MCTOT Core Functions 
#After sourcing everything interactively:
#All tests passed on Dataset 1, Dataset 2 and Dataset 3

# Required packages
library(dplyr)
library(coin)
library(broom)
library(summarytools)
library(survival)

#’ Load a CSV file into a data.frame
#’ @param filepath path to .csv
#’ @return data.frame
load_mctot_data <- function(filepath) {
  read.csv(filepath, header = TRUE, stringsAsFactors = FALSE)
}

#’ Compute CTOT-derived columns
#’ @param df data.frame with raw Cq/Ct and normalizer
#’ @param variable name of Cq/Ct column
#’ @param normalizer name of normalizer column
#’ @param cutoff numeric cutoff (default 40)
#’ @return data.frame with cct, observed, expdcct, dcct
compute_ctot_metrics <- function(df, variable, normalizer, cutoff = 40) {
  df %>%
    mutate(
      cct      = if_else(.data[[variable]] < cutoff, .data[[variable]], cutoff),
      observed = if_else(.data[[variable]] < cutoff, 1L, 0L),
      expdcct  = if_else(
                   .data[[variable]] < cutoff,
                   exp(.data[[variable]] - .data[[normalizer]]),
                   exp(cutoff - .data[[normalizer]])
                 ),
      dcct     = if_else(
                   .data[[variable]] < cutoff,
                   .data[[variable]] - .data[[normalizer]],
                   cutoff - .data[[normalizer]]
                 )
    )
}

#’ Run robust nonparametric two group comparison (exact Fleming-Harrington test)
#’ @param df data.frame with computed expdcct & observed
#’ @param group_var name of grouping variable
#’ @return numeric CTOT p-value
run_two_group_test <- function(df, group_var) {
  fit <- logrank_test(
    as.formula(paste0("Surv(expdcct, observed) ~ as.factor(", group_var, ")")),
    data        = df,
    distribution= "exact",
    type        = "Fleming-Harrington"
  )
  pvalue(fit)
}

#’ Summarize counts by group
#’ @param df data.frame
#’ @param group_var name of grouping variable
#’ @return tibble with levels and counts
get_cat_summary <- function(df, group_var) {
  df %>%
    count(!!sym(group_var)) %>%
    arrange(desc(n))
}

#’ Summarize continuous variables
#’ @param df data.frame
#’ @param vars character vector of column names
#’ @return summarytools::descr object
get_cont_summary <- function(df, vars) {
  descr(df[, vars], stats = c("mean","med","sd","min","q1","q3","max","mad","iqr","cv","n.valid","pct.valid"))
}

#’ Run flexible semiparametric regression
#’ @param df data.frame with computed dcct & observed
#’ @param explanatory_var name of explanatory variable
#’ @return broom::tidy data.frame of coefficients
run_semiparametric <- function(df, explanatory_var) {
  fit <- survival::coxph(
  #for samples with a valid normalizer whose Ct values are below their Ct cutoff and the target Ct yields a positive deltaCt or a right-censored positive deltaCt
    as.formula(paste0("Surv(dcct, observed) ~ ", explanatory_var)),
    data = df
  )
  s   <- summary(fit)
  coe <- s$coefficients
  tibble::tibble(
    Coefficient  = coe[, "coef"],
    `CTOT ratio` = coe[, "exp(coef)"],
    `Std. Error` = coe[, "se(coef)"],
    `Z value`    = coe[, "z"],
    `p-value`    = coe[, "Pr(>|z|)"]
  )
}
#’ Generate interpretation text for Robust Nonparametric Two‐Group Comparison
#’ @return Plain text numbered guidance with title
interpretation_nonparametric_text <- function() {
  paste(
    "Interpretation Outputs of Robust Nonparametric Two Group Comparison",
    "",
    "1. P-value – highlights statistical significance for the nonparametric two-group comparison.",
    "2. Descriptive statistics – support users in detecting potential patterns, outliers, or anomalies, allowing for a better understanding of data quality and distribution,which in turn facilitates informed interpretation and decision-making. For example, mean, median, standard deviation, and rang offer essential insights into the central tendency and variability of the dataset.",
    "Note: Exploratory descriptive statistics usually come first in an “explore-then-test” workflow, but here we place them last, so the headline result—the p-value—appears first for rapid insight.",
    sep = "\n"
  )
}

#’ Generate interpretation text for Flexible Semiparametric Regression
#’ @return Plain‐text numbered guidance with title
interpretation_flexible_text <- function() {
  paste(
    "Interpretation Outputs of Flexible Semiparametric Regression",
    "",
    "1. CTOT ratio – quantifies the effect size of the selected explanatory variable. Analogous to an odds ratio in logistic models or a hazard ratio in time-to-event models, a CTOT ratio reflects the exponential of the regression coefficient. A CTOT ratio of 1 indicates no association; values greater than 1 suggest a positive relationship, and values less than 1 indicate a negative one. For example, a CTOT ratio of 5 implies a one-unit increase in the explanatory variable raises the conditional rate of reaching the qPCR fluorescence threshold by a factor of 5; a ratio of 0.5 means the conditional rate decreases by half. We use the conditional rate instead of a simple rate due to a type of censoring in qPCR data, commonly caused by low concentrations of target nucleic acids (see Zhuang et al., 2022 for details).",
    "2. P-value – assesses statistical significance of the explanatory variable's effect.",
    "3. Descriptive statistics – support users in detecting potential patterns, outliers, or anomalies, allowing for a better understanding of data quality and distribution, which in turn facilitates informed interpretation and decision-making. For example, mean, median, standard deviation, d rang offer essential insights into the central tendency and variability of the dataset.",
    "Note: Exploratory descriptive statistics usually come first in an “explore-then-model” workflow, but here we place them last so the headline results (CTOT ratio and p-value) appear first for rapid insight.",
    "Reference: Zhuang W., Camacho L., Silva C.S., Thomson M., and Snyder K.A Robust Biostatistical Method Leverages Informative but Uncertainly Determined qPCR Data for Biomarker Detection, Early Diagnosis, and Treatment. PLoS One. 2022, 17(1): e0263070. doi: 10.1371/journal.pone.0263070.",
	sep = "\n"
  )
}

## Testing with Three Illustrative Examples
ds1 <- load_mctot_data("dataset1_AF2021Q3_N_S.csv")
get_cat_summary(ds1, "Gene")  
get_cont_summary(ds1, c("Ct","PMMoV"))
metrics1 <- compute_ctot_metrics(ds1, "Ct", "PMMoV")
run_two_group_test(metrics1, "Gene") #obtain MCTOT p-value: 1.082509e-05

txt1 <- interpretation_nonparametric_text()
writeLines(txt1)

ds2 <- load_mctot_data("dataset2_miR210.csv")
get_cat_summary(ds2, "dose")  
get_cont_summary(ds2, c("cq","normalizer"))
metrics2 <- compute_ctot_metrics(ds2, "cq", "normalizer",32) # change the default Ct cutoff of 40 to 32
run_two_group_test(metrics2, "dose") #obtain MCTOT p-value: 0.004265286

ds3 <- load_mctot_data("dataset3_NCTR_E2198FeCt_mmu_let_7d.csv") 
get_cont_summary(ds3, c("A414","Ct","Normalizer"))
metrics3 <- compute_ctot_metrics(ds3, "Ct", "Normalizer",32)
run_semiparametric(metrics3, "A414") # CTOT ratio: 14.4; p-value:  0.0466

txt3 <- interpretation_flexible_text()
writeLines(txt3)
